# Supplementary material for: Proteomics Analysis of Peripheral Blood Mononuclear Cells from Patients in Early Dengue Infection Reveals Potential Markers of Subsequent Fluid Leakage
Source: Viruses. 2025 May 31;17(6):805. doi: 10.3390/v17060805 (PMC12197526; doi:10.3390/v17060805)
Supplement: Supplementary file 1 [file viruses-17-00805-s001.zip]

Archive with 4 entries (4 files):
- Supplementary Figure S1.png
- Supplementary File S1.pdf
- Supplementary Table S1.pdf
- Supplementary Table S2.pdf
